# Supplementary material for: Ahr1 and Tup1 Contribute to the Transcriptional Control of Virulence-Associated Genes in Candida albicans
Source: mBio. 2020 Apr 28;11(2):e00206-20. doi: 10.1128/mBio.00206-20 (PMC7188989; doi:10.1128/mBio.00206-20)
Supplement: TABLE S1 [file mBio.00206-20-st001.xlsx]

## Sheet: Table S1
TF motif	motif	start position	sequence	notes	PMID reference for motif
Ahr1_1	HGBBWAWWVHTDHH	-2748	AGTTTATTCTTATC	the perfect site would be TCGNYWAWWSTTGCC (Hernday et al., 2013)	23855748
Ahr1_2	HGBBWAWWVHTDHH	-2094	AGGCTAAAAATGCT	the perfect site would be TCGNYWAWWSTTGCC (Hernday et al.2013)	23855748
Ahr1_3	HGBBWAWWVHTDHH	-352	CGCCTAAACTTGTA	the perfect site would be TCGNYWAWWSTTGCC (Hernday et al.,2013)	23855748
Bcr1	TAMATRCAY	-107	TAAATACAT	the perfect site would be TACATRCAYRWM (Nobile et al.,2012)	22265407
Brg1_1	MGGTAM	-2735	CGGTAA	according to Nobile et al., 2012	22265407
Brg1_2	MGGTAM	-1252	AGGTAC	according to Nobile et al., 2012	22265407
Brg1_3	MGGTAM	-810	AGGTAA	according to Nobile et al., 2012	22265407
Cph1	TGAAACA	-1521	TGAAACA	TGAAACA motif of S. cerevisiae Ste12 (Harbison et al., 2004)	15343339
Efg1_1	RYGCATRD	-1631	ATGCATG	according to Nobile et al., 2012	22265407
Efg1_2	CANNTG	-2559	CATCTG	according to Argimon et al., 2007	17277173
Efg1_3	CANNTG	-2143	CAACTG	according to Argimon et al., 2007	17277173
Efg1_4	CANNTG	-1609	CAATTG	according to Argimon et al., 2007	17277173
Efg1_5	CANNTG	-1591	CAAGTG	according to Argimon et al., 2007	17277173
Efg1_6	CANNTG	-1103	CAAATG	according to Argimon et al., 2007	17277173
Efg1_7	CANNTG	-1053	CAAATG	according to Argimon et al., 2007	17277173
Efg1_8	CANNTG	-764	CAATTG	according to Argimon et al., 2007	17277173
Efg1_9	CANNTG	-498	CATTTG	according to Argimon et al., 2007	17277173
Efg1_10	CANNTG	-314	CAGGTG	according to Argimon et al., 2007	17277173
Efg1_11	CANNTG	-204	CAATTG	according to Argimon et al., 2007	17277173
Efg1_12	TGCAT	-2976	TGCAT	according to Hernday et al., 2013	23855748
Efg1_13	TGCAT	-2830	TGCAT	according to Hernday et al., 2013	23855748
Efg1_14	TGCAT	-2116	TGCAT	according to Hernday et al., 2013	23855748
Efg1_15	TGCAT	-1630	TGCAT	according to Hernday et al., 2013	23855748
Fkh2_1	KTAAAYAAA	-1243	TTAAACAAA	according to S. cerevisiae Fkh2 (Zhu C et al., 2009)	19158363
Fkh2_2	KTAAAYAAA	-1080	GTAAACAAA	according to S. cerevisiae Fkh2 (Zhu C et al., 2009)	19158363
Mcm1_1	WCGNNWAWWVTTNCY	-2736	TCGGTAATTCTTCCC	according to Tuch et al., 2008	18303948
Mcm1_2	CCNNNNNNGG	-1139	CCTAACTCGG	according to S. cerevisiae Mcm1 (McInerny et al., 1997)	9171372
Mcm1_3	CCNNNNNNGG	-2480	CCATAGTTGG	according to S. cerevisiae Mcm1 (McInerny et al., 1997)	9171372
Ndt80_1	CRCAAA	-2704	CACAAA	according to Chen et al., 2004 and Yang et al., 2012	15561818, 22002580
Ndt80_2	CRCAAA	-1989	CGCAAA	according to Chen et al., 2004 and Yang et al., 2012	15561818, 22002580
Ndt80_3	CRCAAA	-1810	CACAAA	according to Chen et al., 2004 and Yang et al., 2012	15561818, 22002580
Ndt80_4	CRCAAA	-404	CACAAA	according to Chen et al., 2004 and Yang et al., 2012	15561818, 22002580
Ndt80_5	CRCAAA	-379	CGCAAA	according to Chen et al., 2004 and Yang et al., 2012	15561818, 22002580
Ndt80_6	CRCAAA	-329	CACAAA	according to Chen et al., 2004 and Yang et al., 2012	15561818, 22002580
Nrg1_1	MVCCCT	-284	AACCCT	according to Argimon et al., 2007	17277173
Nrg1_2	MVCCCT	-2147	CGCCCT	according to Argimon et al., 2007	17277173
Tec1	WRCATTCYH	-2872	TACATTCTT	according to Nobile et al., 2012	22265407
Ume6_1	GCGG	-2430	GCGG	according to Lu et al., 2013	24237696
Ume6_2	GCGG	-2020	GCGG	according to Lu et al., 2013	24237696
Ume6_3	GCGG	-971	GCGG	according to Lu et al., 2013	24237696
