# Supplementary material for: Ahr1 and Tup1 Contribute to the Transcriptional Control of Virulence-Associated Genes in Candida albicans
Source: mBio. 2020 Apr 28;11(2):e00206-20. doi: 10.1128/mBio.00206-20 (PMC7188989; doi:10.1128/mBio.00206-20)
Supplement: TABLE S2 [file mBio.00206-20-st002.xlsx]

## Sheet: ChIPseq results
gene	orf19 name	gene start	gene end	DNA strand	chromosome	peak name	peak start	peak end	peak length	peak height	peak fold enrichment	peak FDR(%)	motif distance to gene	motif on DNA strand	motif Score	motif sequence
AHR1	orf19.7381	1362512	1364386	+	chr3	MACS_peak_143	1355745	1357766	2022	791	15.05	0	6258	-	2.1112	CACAACTAATAACGA
AHR1	orf19.7381	1362512	1364386	+	chr3	MACS_peak_143	1355745	1357766	2022	791	15.05	0	6218	-	2.7881	TGATATTTTAAGCGA
AHR1	orf19.7381	1362512	1364386	+	chr3	MACS_peak_143	1355745	1357766	2022	791	15.05	0	5929	+	5.0299	TGCAAGTATAACCGG
AHR1	orf19.7381	1362512	1364386	+	chr3	MACS_peak_143	1355745	1357766	2022	791	15.05	0	5586	-	5.3601	GGCAACAATTACCGG
AHR1	orf19.7381	1362512	1364386	+	chr3	MACS_peak_143	1355745	1357766	2022	791	15.05	0	5584	+	3.9388	GGTAATTGTTGCCGG
AHR1	orf19.7381	1362512	1364386	+	chr3	MACS_peak_143	1355745	1357766	2022	791	15.05	0	4903	+	3.306	AGAAATAACACCCGA
AHR1	orf19.7381	1362512	1364386	+	chr3	MACS_peak_144	1359042	1361302	2261	1050	20.47	0	2905	-	3.6299	GTCAACTCAAACCGA
AHR1	orf19.7381	1362512	1364386	+	chr3	MACS_peak_144	1359042	1361302	2261	1050	20.47	0	2453	-	2.6211	GGAAATAATGAACGA
AHR1	orf19.7381	1362512	1364386	+	chr3	MACS_peak_144	1359042	1361302	2261	1050	20.47	0	2397	+	3.4655	AGCAACTATAACCTT
AHR1	orf19.7381	1362512	1364386	+	chr3	MACS_peak_144	1359042	1361302	2261	1050	20.47	0	2177	-	2.5722	TTAATCAATAACCGA
AHR1	orf19.7381	1362512	1364386	+	chr3	MACS_peak_144	1359042	1361302	2261	1050	20.47	0	1669	-	4.9379	AGCAAGTTTAACCGT
ALS1	orf19.5741	791291	795073	+	chr6	MACS_peak_246	787784	791701	3918	2089	8.45	0	2570	+	2.2599	GGTAAGATAATGCGA
ALS1	orf19.5741	791291	795073	+	chr6	MACS_peak_246	787784	791701	3918	2089	8.45	0	1548	-	2.2568	TTCAAGTAGAACAGA
ALS1	orf19.5741	791291	795073	+	chr6	MACS_peak_246	787784	791701	3918	2089	8.45	0	1390	-	4.633	GGAAACTTCAAACGA
ALS1	orf19.5741	791291	795073	+	chr6	MACS_peak_246	787784	791701	3918	2089	8.45	0	1293	-	3.7772	AACAAGTTCTAGCGA
ALS1	orf19.5741	791291	795073	+	chr6	MACS_peak_246	787784	791701	3918	2089	8.45	0	336	-	3.9176	TGCAAGTTAAAACGA
ALS3	orf19.1816	1532277	1535744	-	chrR	MACS_peak_305	1535494	1538233	2740	1478	11.63	0	340	+	4.517	TGCAAGTTAAACCGA
ALS3	orf19.1816	1532277	1535744	-	chrR	MACS_peak_305	1535494	1538233	2740	1478	11.63	0	1118	+	3.4066	AACAAGTGCTAGCGA
ALS3	orf19.1816	1532277	1535744	-	chrR	MACS_peak_305	1535494	1538233	2740	1478	11.63	0	1209	+	3.5088	GGAAACTTTGAACGA
ALS3	orf19.1816	1532277	1535744	-	chrR	MACS_peak_305	1535494	1538233	2740	1478	11.63	0	1921	-	2.6418	GGTTTTTTTAACCGA
ALS4	orf19.4555	898452	904754	-	chr6	MACS_peak_249	905349	907102	1754	1140	7.52	0.63	1128	+	4.106	GGCAAGTTCTAACGT
ALS4	orf19.4555	898452	904754	-	chr6	MACS_peak_249	905349	907102	1754	1140	7.52	0.63	1649	-	3.357	CACAAGTGTAAGCGA
BCR1	orf19.723	1368264	1370486	-	chrR	MACS_peak_299	1371884	1373077	1194	676	4.2	16.03	2178	-	2.819	AGAAAGGAAAAGCGA
BCR1	orf19.723	1368264	1370486	-	chrR	MACS_peak_299	1371884	1373077	1194	676	4.2	16.03	2232	+	2.0985	GGAAACAATGGGAGA
BCR1	orf19.723	1368264	1370486	-	chrR	MACS_peak_299	1371884	1373077	1194	676	4.2	16.03	2517	+	3.6744	AGAAAGAAAAAGCGA
BRG1	orf19.4056	1082624	1083892	+	chr1	MACS_peak_25	1076284	1077370	1087	544	6.47	10.55	5837	-	3.6886	TGCAATTATAACAGA
BRG1	orf19.4056	1082624	1083892	+	chr1	MACS_peak_25	1076284	1077370	1087	544	6.47	10.55	5765	+	5.1147	TGCAAGAATTACCGA
BRG1	orf19.4056	1082624	1083892	+	chr1	MACS_peak_26	1079777	1081566	1790	683	17.67	0	2470	-	2.2582	CAAAAGATTAAACGA
BRG1	orf19.4056	1082624	1083892	+	chr1	MACS_peak_26	1079777	1081566	1790	683	17.67	0	2161	-	3.2858	AACAAGAAAAGCCGA
BRG1	orf19.4056	1082624	1083892	+	chr1	MACS_peak_26	1079777	1081566	1790	683	17.67	0	2129	-	4.5276	GGAATGAATAGCCGA
CDR1	orf19.6000	1146045	1150550	+	chr3	MACS_peak_134	1143999	1145899	1901	696	16.7	0	1419	+	2.9852	GGTGTGTTTAACCGA
CDR1	orf19.6000	1146045	1150550	+	chr3	MACS_peak_134	1143999	1145899	1901	696	16.7	0	1337	+	4.6982	ATCAACTATTGCCGA
CDR1	orf19.6000	1146045	1150550	+	chr3	MACS_peak_134	1143999	1145899	1901	696	16.7	0	1282	-	2.5221	AAGAAGTTGAGGCGA
CDR1	orf19.6000	1146045	1150550	+	chr3	MACS_peak_134	1143999	1145899	1901	696	16.7	0	569	-	2.7637	TTCAGTTTTAAGCGA
CZF1	orf19.3127	1518979	1520136	-	chr4	MACS_peak_184	1523769	1525022	1254	681	6.54	3	4304	-	2.4048	TGCAGTGGTAACCGA
DCK1	orf19.815	847533	853277	-	chr2	MACS_peak_85	853391	854292	902	327	4.9	16.23	124	-	2.2682	GGAAATAAAAAGAGA
DCK1	orf19.815	847533	853277	-	chr2	MACS_peak_85	853391	854292	902	327	4.9	16.23	506	+	4.5009	GGAAAGTATAGTCGA
EAP1	orf19.1401	1951210	1953171	+	chr2	MACS_peak_106	1945427	1946890	1464	551	4.27	9.24	5622	+	2.3245	TGAAATTTTAAACTA
EAP1	orf19.1401	1951210	1953171	+	chr2	MACS_peak_106	1945427	1946890	1464	551	4.27	9.24	5225	+	3.414	GGTAAATACAAGCGA
EAP1	orf19.1401	1951210	1953171	+	chr2	MACS_peak_106	1945427	1946890	1464	551	4.27	9.24	4773	-	2.6932	AACTATTTTAGCCGA
EAP1	orf19.1401	1951210	1953171	+	chr2	MACS_peak_106	1945427	1946890	1464	551	4.27	9.24	4701	-	3.2409	AGCAGCTGCAAACGA
EAP1	orf19.1401	1951210	1953171	+	chr2	MACS_peak_107	1948921	1950865	1945	1093	29.44	0	1843	+	3.1131	AACAACAACAACCGG
EAP1	orf19.1401	1951210	1953171	+	chr2	MACS_peak_107	1948921	1950865	1945	1093	29.44	0	1326	-	4.4538	TGCAACATTTCGCGA
EAP1	orf19.1401	1951210	1953171	+	chr2	MACS_peak_107	1948921	1950865	1945	1093	29.44	0	1204	+	4.4625	GGGAAGTTCAAGCGA
EAP1	orf19.1401	1951210	1953171	+	chr2	MACS_peak_107	1948921	1950865	1945	1093	29.44	0	1008	+	4.1398	TACAACTTTTGGCGA
ECE1	orf19.3374	726514	727329	-	chr4	MACS_peak_167	727725	730618	2894	1676	13.47	0	996	-	4.2475	TTCAAGTATTAGCGA
ECE1	orf19.3374	726514	727329	-	chr4	MACS_peak_167	727725	730618	2894	1676	13.47	0	1103	+	2.8445	GCCAACAACAGGCGT
ECE1	orf19.3374	726514	727329	-	chr4	MACS_peak_167	727725	730618	2894	1676	13.47	0	1670	-	2.4318	TTTATGTATTAGCGA
ECE1	orf19.3374	726514	727329	-	chr4	MACS_peak_167	727725	730618	2894	1676	13.47	0	2015	-	2.9341	CACAACTTTTAGCGG
ECE1	orf19.3374	726514	727329	-	chr4	MACS_peak_167	727725	730618	2894	1676	13.47	0	2079	+	2.8376	AGCATTTTTAGCCTA
ECE1	orf19.3374	726514	727329	-	chr4	MACS_peak_167	727725	730618	2894	1676	13.47	0	2721	+	4.7848	GGGAAGAATTACCGA
ECE1	orf19.3374	726514	727329	-	chr4	MACS_peak_167	727725	730618	2894	1676	13.47	0	2773	+	2.3391	GACAATTCTTGGAGA
EFG1	orf19.610	1723489	1725141	+	chrR	MACS_peak_308	1715634	1717288	1655	648	8.13	0	7506	+	2.6097	GGAAATATGAGCAGA
EFG1	orf19.610	1723489	1725141	+	chrR	MACS_peak_308	1715634	1717288	1655	648	8.13	0	7227	-	3.6832	GTCAATAATTGCCGG
EFG1	orf19.610	1723489	1725141	+	chrR	MACS_peak_308	1715634	1717288	1655	648	8.13	0	7225	+	4.286	GGCAATTATTGACGT
EFG1	orf19.610	1723489	1725141	+	chrR	MACS_peak_308	1715634	1717288	1655	648	8.13	0	6589	+	2.0028	AGTAGTTTTAGCAGA
EFG1	orf19.610	1723489	1725141	+	chrR	MACS_peak_308	1715634	1717288	1655	648	8.13	0	6501	-	2.6065	AGCATGTAGAACCTA
EFG1	orf19.610	1723489	1725141	+	chrR	MACS_peak_309	1717564	1722121	4558	2583	12.77	0	5867	+	2.2108	GGCAAGTTAAAGATA
EFG1	orf19.610	1723489	1725141	+	chrR	MACS_peak_309	1717564	1722121	4558	2583	12.77	0	4362	+	2.4961	TACAACAACAACCGT
EFG1	orf19.610	1723489	1725141	+	chrR	MACS_peak_309	1717564	1722121	4558	2583	12.77	0	3403	-	3.4101	AGCAACTTTACTCGG
EFG1	orf19.610	1723489	1725141	+	chrR	MACS_peak_309	1717564	1722121	4558	2583	12.77	0	3301	-	3.7683	GTCAACTTTAAGAGA
EFG1	orf19.610	1723489	1725141	+	chrR	MACS_peak_309	1717564	1722121	4558	2583	12.77	0	3199	+	2.7688	GGAAAGTGAAAGAGA
EFG1	orf19.610	1723489	1725141	+	chrR	MACS_peak_309	1717564	1722121	4558	2583	12.77	0	2946	-	2.7692	AACAACAATAGGAGA
EFG1	orf19.610	1723489	1725141	+	chrR	MACS_peak_309	1717564	1722121	4558	2583	12.77	0	2498	-	2.7581	GGAATGAATTAGAGA
EFG1	orf19.610	1723489	1725141	+	chrR	MACS_peak_309	1717564	1722121	4558	2583	12.77	0	2311	+	5.0358	TGCAACTACAACCGA
FLO8	orf19.1093	959560	961938	-	chr6	MACS_peak_250	962522	964584	2063	1435	6.89	0	2066	-	3.52	GGCAAGAAGTAGAGA
HGC1	orf19.6028	138574	140931	-	chr1	MACS_peak_1	151693	153268	1576	886	11.02	0	10767	-	2.6528	AACAATTAGTACCGG
HGC1	orf19.6028	138574	140931	-	chr1	MACS_peak_1	151693	153268	1576	886	11.02	0	11187	-	3.269	GTAAACTATAGCCTA
HGC1	orf19.6028	138574	140931	-	chr1	MACS_peak_1	151693	153268	1576	886	11.02	0	11590	-	2.3081	AGTAATTCTAGCCTA
HGC1	orf19.6028	138574	140931	-	chr1	MACS_peak_1	151693	153268	1576	886	11.02	0	11647	-	4.3478	GGAAAGTGGTAGCGA
HGC1	orf19.6028	138574	140931	-	chr1	MACS_peak_1	151693	153268	1576	886	11.02	0	11678	+	2.2927	ATCAATTATTTGCGA
HGT2	orf19.3668	434412	436049	-	chr1	MACS_peak_10	437868	440542	2675	1632	22.92	0	2254	-	2.9321	GGGAACAATACACGT
HGT2	orf19.3668	434412	436049	-	chr1	MACS_peak_10	437868	440542	2675	1632	22.92	0	2500	-	2.7389	AAAAACTTTAATCGA
HGT2	orf19.3668	434412	436049	-	chr1	MACS_peak_10	437868	440542	2675	1632	22.92	0	2952	+	3.4734	AGCAACTTCTAGAGA
HGT2	orf19.3668	434412	436049	-	chr1	MACS_peak_10	437868	440542	2675	1632	22.92	0	3442	+	4.9278	TGCAACTATTCGCGA
HGT2	orf19.3668	434412	436049	-	chr1	MACS_peak_10	437868	440542	2675	1632	22.92	0	3495	+	3.8788	AGCAACAATACACGG
HGT2	orf19.3668	434412	436049	-	chr1	MACS_peak_10	437868	440542	2675	1632	22.92	0	4076	+	2.2751	AACAACATCAAACGC
HGT2	orf19.3668	434412	436049	-	chr1	MACS_peak_10	437868	440542	2675	1632	22.92	0	4087	-	2.5915	AGAAATAACAGGCGT
HGT2	orf19.3668	434412	436049	-	chr1	MACS_peak_11	441092	442430	1339	701	7	1.57	5644	-	2.1604	AGCATTTTTTGAAGA
HWP1	orf19.1321	762835	764739	+	chr4	MACS_peak_169	760776	763007	2232	790	12.78	0	1875	-	2.1365	ATAAACAATTACCTA
HWP1	orf19.1321	762835	764739	+	chr4	MACS_peak_169	760776	763007	2232	790	12.78	0	1619	-	2.0752	GGATTTTTTTGACGA
HWP1	orf19.1321	762835	764739	+	chr4	MACS_peak_169	760776	763007	2232	790	12.78	0	1225	-	3.9469	GGCAAGTTTATCCGC
HWP1	orf19.1321	762835	764739	+	chr4	MACS_peak_169	760776	763007	2232	790	12.78	0	1106	-	3.1627	GGCAACTCTTACCTT
HWP1	orf19.1321	762835	764739	+	chr4	MACS_peak_169	760776	763007	2232	790	12.78	0	1104	+	3.1512	GGTAAGAGTTGCCTA
HWP1	orf19.1321	762835	764739	+	chr4	MACS_peak_169	760776	763007	2232	790	12.78	0	1083	+	2.1166	GAAAATAATAGGCTA
HWP1	orf19.1321	762835	764739	+	chr4	MACS_peak_169	760776	763007	2232	790	12.78	0	1030	+	2.3022	AAAAGTTATTAGCGA
HWP1	orf19.1321	762835	764739	+	chr4	MACS_peak_169	760776	763007	2232	790	12.78	0	6	-	3.2321	CGAAACTAAAAGCGA
HYR1	orf19.4975	2944587	2947346	+	chr1	MACS_peak_64	2937775	2939415	1641	538	7.35	3.92	6303	-	4.742	AGCAACAAGAACCGA
HYR1	orf19.4975	2944587	2947346	+	chr1	MACS_peak_65	2942092	2944953	2862	1787	14	0	1938	+	4.7921	AGCAATATTAGGCGA
HYR1	orf19.4975	2944587	2947346	+	chr1	MACS_peak_65	2942092	2944953	2862	1787	14	0	1346	-	2.8791	AGAAACAAAAACCGT
HYR1	orf19.4975	2944587	2947346	+	chr1	MACS_peak_65	2942092	2944953	2862	1787	14	0	928	-	2.1784	AGTAAGAATTGGCTG
HYR1	orf19.4975	2944587	2947346	+	chr1	MACS_peak_65	2942092	2944953	2862	1787	14	0	792	+	2.9756	TGAAATTCCAAGCGA
HYR1	orf19.4975	2944587	2947346	+	chr1	MACS_peak_65	2942092	2944953	2862	1787	14	0	536	-	4.2402	AACAATTTTAACCGA
HYR1	orf19.4975	2944587	2947346	+	chr1	MACS_peak_65	2942092	2944953	2862	1787	14	0	186	-	4.7352	GGAAAGTATTCACGA
IHD1	orf19.5760	838281	839459	-	chr6	MACS_peak_247	837405	841240	3836	2931	19.24	0	-1534	+	4.0634	GGAAAGTTGAACCGT
IHD1	orf19.5760	838281	839459	-	chr6	MACS_peak_247	837405	841240	3836	2931	19.24	0	-1237	+	2.7492	AGAATTTAAAACCGA
IHD1	orf19.5760	838281	839459	-	chr6	MACS_peak_247	837405	841240	3836	2931	19.24	0	764	+	2.7865	TACATTTTTTGCCGA
IHD1	orf19.5760	838281	839459	-	chr6	MACS_peak_247	837405	841240	3836	2931	19.24	0	861	+	5.1313	TGCAACAATTACCGA
IHD1	orf19.5760	838281	839459	-	chr6	MACS_peak_247	837405	841240	3836	2931	19.24	0	979	-	3.6744	AGAAAGAAAAAGCGA
IHD1	orf19.5760	838281	839459	-	chr6	MACS_peak_247	837405	841240	3836	2931	19.24	0	1649	+	2.4305	TGTAAGTAGAAACGT
LMO1	orf19.5147	669562	671481	+	chr7	MACS_peak_264	668859	669821	963	466	4.02	34.09	457	-	2.7532	TTTATGTATAACCGA
LMO1	orf19.5147	669562	671481	+	chr7	MACS_peak_264	668859	669821	963	466	4.02	34.09	179	+	4.4478	AGAAATTTTTAGCGA
MDR1	orf19.5604	666383	668077	-	chr6	MACS_peak_239	667866	669843	1978	743	17.45	0	-124	-	2.2387	GAAATATTTAGCCGA
MDR1	orf19.5604	666383	668077	-	chr6	MACS_peak_239	667866	669843	1978	743	17.45	0	381	+	2.9421	GGCAAGGAAAAACGG
MDR1	orf19.5604	666383	668077	-	chr6	MACS_peak_239	667866	669843	1978	743	17.45	0	537	-	5.3993	GGTAACTATTGGCGA
NDT80	orf19.2119	19683	21197	+	chr2	MACS_peak_72	17239	18889	1651	854	8.21	0	1567	-	5.0854	GGCAAGTTTAATCGA
RBT1	orf19.1327	745166	747331	-	chr4	MACS_peak_168	746737	748010	1274	739	6.12	5.48	98	-	4.4442	GGTAAGATTTACCGG
SAP4	orf19.5716	744962	746215	-	chr6	MACS_peak_243	746377	747852	1476	680	9.17	1.23	217	-	2.7282	AGGAATTCTTGACGA
SAP4	orf19.5716	744962	746215	-	chr6	MACS_peak_243	746377	747852	1476	680	9.17	1.23	651	+	2.0096	GGGAAATAGAGGCGC
SAP4	orf19.5716	744962	746215	-	chr6	MACS_peak_243	746377	747852	1476	680	9.17	1.23	807	-	3.7554	AGCAATTTTAAGAGA
SAP5	orf19.5585	635173	636429	+	chr6	MACS_peak_237	633452	635217	1766	543	14.17	0	1665	+	2.5034	GGCAATAAATCTCGA
SAP5	orf19.5585	635173	636429	+	chr6	MACS_peak_237	633452	635217	1766	543	14.17	0	1144	+	4.3437	GGCAATTTTAAGAGA
SAP5	orf19.5585	635173	636429	+	chr6	MACS_peak_237	633452	635217	1766	543	14.17	0	858	-	4.0376	GTCAACTGGTACCGA
SAP5	orf19.5585	635173	636429	+	chr6	MACS_peak_237	633452	635217	1766	543	14.17	0	837	-	2.4661	GACAGGTATATGCGA
SAP5	orf19.5585	635173	636429	+	chr6	MACS_peak_237	633452	635217	1766	543	14.17	0	470	+	3.6095	GGAAAGAAAAAGCGG
SAP6	orf19.5542	558152	559408	-	chr6	MACS_peak_234	559524	560778	1255	712	11.09	0	249	-	2.4345	TGGAATTCTTGACGA
SAP6	orf19.5542	558152	559408	-	chr6	MACS_peak_234	559524	560778	1255	712	11.09	0	448	-	2.5863	AGAAAGAAAAAACGG
SAP6	orf19.5542	558152	559408	-	chr6	MACS_peak_234	559524	560778	1255	712	11.09	0	833	-	3.5069	GGTAATTTTAAGAGA
SAP6	orf19.5542	558152	559408	-	chr6	MACS_peak_234	559524	560778	1255	712	11.09	0	1349	-	2.5034	GGCAATAAATCTCGA
SFL1	orf19.454	1255695	1258112	-	chrR	MACS_peak_294	1263616	1266342	2727	1065	11.72	0	5727	+	3.0217	GGAAGGAATAGACGC
SFL1	orf19.454	1255695	1258112	-	chrR	MACS_peak_294	1263616	1266342	2727	1065	11.72	0	6188	+	5.5039	GGCAAGTTTTGGCGG
SFL1	orf19.454	1255695	1258112	-	chrR	MACS_peak_294	1263616	1266342	2727	1065	11.72	0	6551	-	5.1486	GGAAACTATTACCGG
SFL1	orf19.454	1255695	1258112	-	chrR	MACS_peak_294	1263616	1266342	2727	1065	11.72	0	6823	-	2.5618	GTTATGATTAAACGA
SFL1	orf19.454	1255695	1258112	-	chrR	MACS_peak_294	1263616	1266342	2727	1065	11.72	0	7489	+	3.2559	GGCAGTTGTTAGCGT
SFL1	orf19.454	1255695	1258112	-	chrR	MACS_peak_294	1263616	1266342	2727	1065	11.72	0	8169	-	2.5715	GATAATTTCTAACGA
SFL1	orf19.454	1255695	1258112	-	chrR	MACS_peak_295	1267003	1268202	1200	597	9.27	4.37	9428	+	4.0563	GGTAAGAAATACCGA
SFL1	orf19.454	1255695	1258112	-	chrR	MACS_peak_296	1270216	1271196	981	591	4.55	24.14	12499	+	2.273	GTAAACAGAAGACGA
SFL1	orf19.454	1255695	1258112	-	chrR	MACS_peak_296	1270216	1271196	981	591	4.55	24.14	12671	+	4.0314	AACAACTATTACCGG
SFL1	orf19.454	1255695	1258112	-	chrR	MACS_peak_296	1270216	1271196	981	591	4.55	24.14	12772	-	2.0781	AATAATAATAACCGT
SFL2	orf19.3969	1053827	1055971	+	chr5	MACS_peak_213	1045847	1047012	1166	666	5.7	9.39	7759	+	3.1832	ATCAAGAAAAAGCGA
SFL2	orf19.3969	1053827	1055971	+	chr5	MACS_peak_213	1045847	1047012	1166	666	5.7	9.39	7235	+	3.6377	GTAAACTATTCACGA
SFL2	orf19.3969	1053827	1055971	+	chr5	MACS_peak_214	1047093	1049187	2095	1609	4.74	1.7	6157	+	3.7421	AGTATCAATAGCCGA
SFL2	orf19.3969	1053827	1055971	+	chr5	MACS_peak_214	1047093	1049187	2095	1609	4.74	1.7	5779	+	2.3639	TGAAACTAGTAGCTA
SFL2	orf19.3969	1053827	1055971	+	chr5	MACS_peak_214	1047093	1049187	2095	1609	4.74	1.7	5523	+	2.5448	TCAAACAATAGACGA
SFL2	orf19.3969	1053827	1055971	+	chr5	MACS_peak_214	1047093	1049187	2095	1609	4.74	1.7	5242	-	3.8226	GGAAACTGAAAACGA
SFL2	orf19.3969	1053827	1055971	+	chr5	MACS_peak_214	1047093	1049187	2095	1609	4.74	1.7	4840	-	2.7041	ATAAACAATAAGCGT
SFL2	orf19.3969	1053827	1055971	+	chr5	MACS_peak_215	1050402	1051678	1277	605	8.75	1.71	2833	+	2.1371	AGTATTTTGAAACGA
SFL2	orf19.3969	1053827	1055971	+	chr5	MACS_peak_215	1050402	1051678	1277	605	8.75	1.71	2733	+	3.9609	AACAAGTAGAGCCGA
SFL2	orf19.3969	1053827	1055971	+	chr5	MACS_peak_215	1050402	1051678	1277	605	8.75	1.71	2614	+	4.1453	AGCAAATATTGGCGA
SFL2	orf19.3969	1053827	1055971	+	chr5	MACS_peak_215	1050402	1051678	1277	605	8.75	1.71	2604	+	2.1875	GGCGAAAGTTGGCGA
SFL2	orf19.3969	1053827	1055971	+	chr5	MACS_peak_215	1050402	1051678	1277	605	8.75	1.71	2594	+	2.1875	GGCGAAAGTTGGCGA
SOD5	orf19.2060	111314	112000	-	chr2	MACS_peak_73	112056	114470	2415	711	19.91	0	520	-	2.0235	GGCAATTGATTACGA
SOD5	orf19.2060	111314	112000	-	chr2	MACS_peak_73	112056	114470	2415	711	19.91	0	522	+	2.2968	GTAATCAATTGCCGT
SOD5	orf19.2060	111314	112000	-	chr2	MACS_peak_73	112056	114470	2415	711	19.91	0	755	+	3.8273	TTCAATTTTTACCGA
SOD5	orf19.2060	111314	112000	-	chr2	MACS_peak_73	112056	114470	2415	711	19.91	0	888	+	4.9328	GGCATCTTTTCCCGA
SOD5	orf19.2060	111314	112000	-	chr2	MACS_peak_73	112056	114470	2415	711	19.91	0	996	+	2.0051	AAAAATAACAAACGA
SOD5	orf19.2060	111314	112000	-	chr2	MACS_peak_73	112056	114470	2415	711	19.91	0	1042	-	2.6809	GTTAAGTTCTCACGA
SOD5	orf19.2060	111314	112000	-	chr2	MACS_peak_73	112056	114470	2415	711	19.91	0	1512	+	4.8753	GGAAAGTTGAAGCGA
SOD5	orf19.2060	111314	112000	-	chr2	MACS_peak_73	112056	114470	2415	711	19.91	0	1791	-	2.0063	ACTAACTATTGCAGA
SOD5	orf19.2060	111314	112000	-	chr2	MACS_peak_73	112056	114470	2415	711	19.91	0	1839	-	4.2477	AGCAATTATTCACGA
SOD5	orf19.2060	111314	112000	-	chr2	MACS_peak_73	112056	114470	2415	711	19.91	0	1993	-	2.3982	ATCAGCTAATAGCGA
STP2	orf19.4961	2911530	2913284	+	chr1	MACS_peak_63	2909386	2911220	1835	639	11.72	0	1496	-	2.1941	GGTAAAAATAAGAGA
STP2	orf19.4961	2911530	2913284	+	chr1	MACS_peak_63	2909386	2911220	1835	639	11.72	0	915	+	2.8842	TGCAAGACTTGCAGA
STP2	orf19.4961	2911530	2913284	+	chr1	MACS_peak_63	2909386	2911220	1835	639	11.72	0	419	+	2.5969	GGAAAGAGGAGGAGA
TCC1	orf19.6734	1729949	1732195	+	chr3	MACS_peak_154	1721226	1723553	2328	705	12.42	0	8002	+	3.1777	AGTAACTTCAAACGG
TCC1	orf19.6734	1729949	1732195	+	chr3	MACS_peak_154	1721226	1723553	2328	705	12.42	0	7945	+	3.7752	AGCAATAAAAAGCGA
TCC1	orf19.6734	1729949	1732195	+	chr3	MACS_peak_154	1721226	1723553	2328	705	12.42	0	7019	+	2.1095	ATCATCATCAACCGG
TCC1	orf19.6734	1729949	1732195	+	chr3	MACS_peak_154	1721226	1723553	2328	705	12.42	0	6624	-	4.5702	GACAAGTTTTGACGA
TCC1	orf19.6734	1729949	1732195	+	chr3	MACS_peak_154	1721226	1723553	2328	705	12.42	0	6528	-	2.1281	GGATAGTTTTAAAGA
TCC1	orf19.6734	1729949	1732195	+	chr3	MACS_peak_155	1727561	1729223	1663	854	7	0.62	1486	-	2.5872	AGCAATATTAATCGT
TCC1	orf19.6734	1729949	1732195	+	chr3	MACS_peak_155	1727561	1729223	1663	854	7	0.62	1475	+	3.1856	TGCTAGTATTAGCGG
TEC1	orf19.5908	949762	951993	-	chr3	MACS_peak_127	952918	954492	1575	628	9.05	1.23	1109	+	2.0612	GTATACTAATACCGA
TEC1	orf19.5908	949762	951993	-	chr3	MACS_peak_127	952918	954492	1575	628	9.05	1.23	1477	-	2.3562	GGTAGTTATTAGAGA
TEC1	orf19.5908	949762	951993	-	chr3	MACS_peak_128	955201	958829	3629	1754	16.02	0	3461	+	2.1072	GTCATTTGTTAACGG
TEC1	orf19.5908	949762	951993	-	chr3	MACS_peak_128	955201	958829	3629	1754	16.02	0	3943	-	3.495	GACAAGATTACGCGC
TEC1	orf19.5908	949762	951993	-	chr3	MACS_peak_128	955201	958829	3629	1754	16.02	0	4383	-	3.0365	GTTAATTCTTAGCGA
TEC1	orf19.5908	949762	951993	-	chr3	MACS_peak_128	955201	958829	3629	1754	16.02	0	4874	+	2.7951	GTCAAGAAAAAGCGT
TEC1	orf19.5908	949762	951993	-	chr3	MACS_peak_128	955201	958829	3629	1754	16.02	0	5005	-	4.8491	GGCAAGTATAAGCTA
TEC1	orf19.5908	949762	951993	-	chr3	MACS_peak_128	955201	958829	3629	1754	16.02	0	6065	-	2.8767	TGCAAGACTAGGAGA
TEC1	orf19.5908	949762	951993	-	chr3	MACS_peak_128	955201	958829	3629	1754	16.02	0	6187	-	2.8159	TGGAACAAATACCGA
TEC1	orf19.5908	949762	951993	-	chr3	MACS_peak_128	955201	958829	3629	1754	16.02	0	6247	-	2.2415	GGATGTTATAAACGA
TEC1	orf19.5908	949762	951993	-	chr3	MACS_peak_128	955201	958829	3629	1754	16.02	0	6281	-	3.2832	GTAAAGAATTACCGT
TEC1	orf19.5908	949762	951993	-	chr3	MACS_peak_128	955201	958829	3629	1754	16.02	0	6553	+	4.0193	GGAAAGTATACCAGA
UME6	orf19.1822	1314438	1316969	-	chr1	MACS_peak_29	1323628	1325737	2110	1108	7.35	0	6881	+	2.0893	AACAAGTACAAAAGA
UME6	orf19.1822	1314438	1316969	-	chr1	MACS_peak_29	1323628	1325737	2110	1108	7.35	0	7204	+	3.6263	GGAAATTATTAGAGA
UME6	orf19.1822	1314438	1316969	-	chr1	MACS_peak_29	1323628	1325737	2110	1108	7.35	0	7283	-	3.7245	GTAAAGTAAAACCGA
UME6	orf19.1822	1314438	1316969	-	chr1	MACS_peak_29	1323628	1325737	2110	1108	7.35	0	7577	-	2.7358	AGAAATTATAGAAGA
UME6	orf19.1822	1314438	1316969	-	chr1	MACS_peak_29	1323628	1325737	2110	1108	7.35	0	7675	+	2.9444	TTCAGGAATTACCGA
UME6	orf19.1822	1314438	1316969	-	chr1	MACS_peak_29	1323628	1325737	2110	1108	7.35	0	8177	+	2.9256	AGCATGAATAGGAGA
UME6	orf19.1822	1314438	1316969	-	chr1	MACS_peak_29	1323628	1325737	2110	1108	7.35	0	8219	+	2.7024	ATCAATTTTAGCCTA
UME6	orf19.1822	1314438	1316969	-	chr1	MACS_peak_29	1323628	1325737	2110	1108	7.35	0	8259	-	2.0913	AAAAACATTTGCAGA
UME6	orf19.1822	1314438	1316969	-	chr1	MACS_peak_29	1323628	1325737	2110	1108	7.35	0	8285	-	2.0878	TGCATGTGTTCACGT
UME6	orf19.1822	1314438	1316969	-	chr1	MACS_peak_30	1328980	1329930	951	539	4.2	41.3	12233	-	3.0918	AGTAAGAATAAGAGA
UME6	orf19.1822	1314438	1316969	-	chr1	MACS_peak_30	1328980	1329930	951	539	4.2	41.3	12864	-	2.395	TGTATGTATAACAGA
UME6	orf19.1822	1314438	1316969	-	chr1	MACS_peak_31	1330818	1333909	3092	1082	7.7	0	14343	-	2.1603	GGCAACAATTACATC
UME6	orf19.1822	1314438	1316969	-	chr1	MACS_peak_31	1330818	1333909	3092	1082	7.7	0	15221	+	2.8097	GGCAGGAATAACGGA
UME6	orf19.1822	1314438	1316969	-	chr1	MACS_peak_31	1330818	1333909	3092	1082	7.7	0	15515	-	4.0819	GGCAAGAATAAAAGA
UME6	orf19.1822	1314438	1316969	-	chr1	MACS_peak_31	1330818	1333909	3092	1082	7.7	0	15928	+	4.1795	AACAACTTTAAACGA
UME6	orf19.1822	1314438	1316969	-	chr1	MACS_peak_31	1330818	1333909	3092	1082	7.7	0	16066	+	3.2901	ATCAAATTTAGCCGA
WOR2	orf19.5992	1118725	1120065	+	chr3	MACS_peak_130	1107904	1110162	2259	1407	12.53	0	9450	+	4.8291	GTCAACATTAAGCGA
WOR2	orf19.5992	1118725	1120065	+	chr3	MACS_peak_131	1114056	1118300	4245	1878	31.32	0	4252	+	3.5003	AGCAAGTTGTATCGA
WOR2	orf19.5992	1118725	1120065	+	chr3	MACS_peak_131	1114056	1118300	4245	1878	31.32	0	4116	-	2.0918	ATAAAATTTAAACGA
WOR2	orf19.5992	1118725	1120065	+	chr3	MACS_peak_131	1114056	1118300	4245	1878	31.32	0	3548	-	2.8445	GGTAACTTTGCACGA
WOR2	orf19.5992	1118725	1120065	+	chr3	MACS_peak_131	1114056	1118300	4245	1878	31.32	0	3504	-	2.518	TGCTACTTGTAACGA
WOR2	orf19.5992	1118725	1120065	+	chr3	MACS_peak_131	1114056	1118300	4245	1878	31.32	0	3170	-	3.7662	GGCAAGAATGAACGA
WOR2	orf19.5992	1118725	1120065	+	chr3	MACS_peak_131	1114056	1118300	4245	1878	31.32	0	2813	-	3.2612	AGTAAGTTGAACCGT
WOR2	orf19.5992	1118725	1120065	+	chr3	MACS_peak_131	1114056	1118300	4245	1878	31.32	0	2755	-	4.3147	GTCAATTGTTGCCGA
WOR2	orf19.5992	1118725	1120065	+	chr3	MACS_peak_131	1114056	1118300	4245	1878	31.32	0	2610	+	2.1957	AGCAAGTTTAATAGC
WOR2	orf19.5992	1118725	1120065	+	chr3	MACS_peak_131	1114056	1118300	4245	1878	31.32	0	2444	+	3.2598	GGGAAATATTCCCGA
WOR2	orf19.5992	1118725	1120065	+	chr3	MACS_peak_131	1114056	1118300	4245	1878	31.32	0	1834	+	5.0343	GGCATCAATTACCGA
WOR2	orf19.5992	1118725	1120065	+	chr3	MACS_peak_131	1114056	1118300	4245	1878	31.32	0	1115	+	2.4395	GGGAAGATGAGACGT

## Sheet: gene descriptions
AHR1	Zn(II)2Cys6 transcription factor; involved in regulation of adhesion genes; involved in white-opaque switch; acts as repressor of START; forms complex with Mcm1; mutant is sensitive to 5-fluorocytosine and lithium chloride
ALS1	Cell-surface adhesin; adhesion, virulence, immunoprotective roles; band at hyphal base; Rfg1, Ssk1, Spider biofilm induced; flow model biofilm repressed; CAI-4 strain background effects; promoter bound Bcr1, Tec1, Efg1, Ndt80, and Brg1
ALS3	Cell wall adhesin; epithelial adhesion, endothelial invasion; alleles vary in adhesiveness; immunoprotective in mice; binds SspB adhesin of S. gordonii in mixed biofilm; induced in/required for Spider biofilm; flow model biofilm repressed
ALS4	GPI-anchored adhesin; role in adhesion, germ tube induction; growth, temperature regulated; expressed during infection of human buccal epithelial cells; repressed by vaginal contact; biofilm induced; repressed during chlamydospore formation
BCR1	Transcription factor; regulates a/alpha biofilm formation, matrix, cell-surface-associated genes; confers adherence, impermeability, impenetrability, fluconazole resistance; Tup1/Tec1/Mnl1-regulated; mRNA binds She3; Spider biofilm induced
BRG1	Transcription factor; recruits Hda1 to hypha-specific promoters; Tn mutation affects filamentation; Hap43-repressed; Spider and flow model biofilm induced; required for Spider biofilm formation; Bcr1-repressed in RPMI a/a biofilms
CDR1	Multidrug transporter of ABC superfamily; transports phospholipids in an in-to-out direction; induced by beta-estradiol, progesterone, corticosteroid, or cholesterol; Spider biofilm induced
CZF1	Transcription factor; regulates white-opaque switch; hyphal growth regulator; expression in S. cerevisiae causes dominant-negative inhibition of pheromone response; required for yeast cell adherence to silicone; Spider biofilm induced
DCK1	Putative guanine nucleotide exchange factor; required for embedded filamentous growth; activates Rac1; has a DOCKER domain; similar to adjacent DCK2 and to S. cerevisiae Ylr422wp; regulated by Nrg1; Spider biofilm induced
EAP1	GPI-anchored cell wall adhesin; Efg1-regulated; mutant suppresses cell adhesion, filamentation, invasive growth defects of S. cerevisiae flo8 or flo11 mutant; biofilm induced; required for biofilm formation; Bcr1-repressed in a/a biofilms
ECE1	Candidalysin, cytolytic peptide toxin essential for mucosal infection; hypha-specific protein; regulated by Rfg1, Nrg1, Tup1, Cph1, Efg1, Hog1, farnesol, phagocytosis; fluconazole-induced; rat catheter and Spider biofilm induced
EFG1	bHLH transcription factor; required for white-phase cell type, RPMI and Spider biofilm formation, hyphal growth, cell-wall gene regulation; roles in adhesion, virulence; Cph1 and Efg1 have role in host cytokine response; binds E-box
FLO8	Transcription factor; required for hyphal formation and CO2 induced white-opaque switching; regulates hyphal gene expression; required for virulence in mouse systemic infection; binds Efg1p; binds Mss11p via LisH motif; has LUFS domain
HGC1	Hypha-specific G1 cyclin-related protein involved in regulation of morphogenesis, biofilm formation; Cdc28-Hgc1 maintains Cdc11 S394 phosphorylation during hyphal growth; required for virulence in mice; regulated by Nrg1, Tup1, farnesol
HGT2	Putative MFS glucose transporter; 20 member C. albicans glucose transporter family; 12 probable membrane-spanning segments; expressed in rich medium with 2% glucose; rat catheter and Spider biofilm induced
HWP1	Hyphal cell wall protein; host transglutaminase substrate; opaque-, a-specific, alpha-factor induced; at MTLa side of conjugation tube; virulence complicated by URA3 effects; Bcr1-repressed in RPMI a/a biofilms; Spider biofilm induced
HYR1	GPI-anchored hyphal cell wall protein; macrophage-induced; repressed by neutrophils; resistance to killing by neutrophils, azoles; regulated by Rfg1, Efg1, Nrg1, Tup1, Cyr1, Bcr1, Hap43; Spider and flow model biofilm induced
IHD1	GPI-anchored protein; alkaline, hypha-induced; regulated by Nrg1, Rfg1, Tup1 and Tsa1, Tsa1B in minimal media at 37; oralpharyngeal candidasis induced ; Spider biofilm induced; regulated in Spider biofilms by Tec1, Efg1, Ndt80, Rob1, Brg1
LMO1	Protein involved together with Dck1p and Rac1p in invasive filamentous growth and cell wall integrity; acts upstream of MAP kinase Cek1p; has similarity to human ELMO1
MDR1	Plasma membrane MDR/MFS multidrug efflux pump; methotrexate is preferred substrate; overexpression in drug-resistant clinical isolates confers fluconazole resistance; repressed in young biofilms; rat catheter biofilm induced
NDT80	Ortholog of Ndt80; meiosis-specific transcription factor; activator of CDR1 induction by antifungal drugs; required for wild-type drug resistance and for Spider biofilm formation; transcript induced by antifungal drug treatment
RBT1	Cell wall protein with similarity to Hwp1; required for virulence; predicted glycosylation; fluconazole, Tup1 repressed; farnesol, alpha factor, serum, hyphal and alkaline induced; Rfg1, Rim101-regulated
SAP4	Secreted aspartyl proteinase; sap4,5,6 mutant defective in protein utilization for nitrogen; virulence role complicated by URA3 effects; expressed during mucosal and systemic infections; N-glycosylated; rat catheter, Spider biofilm induced
SAP5	Biofilm-specific aspartyl protease; virulence role effected by URA3; expressed during infection; mRNA localized to hyphal tip via She3; rat catheter and Spider biofilm induced
SAP6	Biofilm-specific aspartyl protease; expressed during hyphal growth, oral carriage, infection; virulence role affecte by URA3; N-glycosylated; rat catheter biofilm induced
SFL1	Transcription factor involved in negative regulation of morphogenesis, flocculation and virulence; induced in core caspofungin response; Spider biofilm induced
SFL2	Transcription factor involved in regulation of morphogenesis; regulates transcription in response to carbon dioxide levels; required for filamentous growth, for virulence in RHE model but not in mice; Spider biofilm induced
SOD5	Cu-containing superoxide dismutase; protects against oxidative stress; induced by neutrophils, hyphal growth, caspofungin, osmotic/oxidative stress; oralpharyngeal candidiasis induced; rat catheter and Spider biofilm induced
STP2	Amino-acid-regulated transcription factor; activates transcription of amino acid permease genes; activated by amino-acid-induced proteolytic processing (Ssy1, Csh3 dependent); required for alkalinization of medium; Spider biofilm induced
TCC1	Putative transcription factor/corepressor; regulation of filamentation and virulence; interacts with Tup1; regulates hypha-specific gene expression; contains 4 tetratricopeptide repeat (TPR) motifs; flucytosine repressed; Tbp1-induced
TEC1	TEA/ATTS transcription factor; white cell pheromone response, hyphal gene regulation; required for Spider and RPMI biofilm formation; regulates BCR1; Cph2 regulated transcript; alkaline, rat catheter, Spider, flow model biofilm induced
UME6	Zn(II)2Cys6 transcription factor; has a long 5'-UTR that regulates translational efficiency and controls transition to filamentous growth; stability controlled by Grr1p, Ubr1p, Ptc2p in response to CO2 and O2 levels
WOR2	Zn(II)2Cys6 transcription factor; regulator of white-opaque switching; required for maintenance of opaque state; Hap43-induced
